# Supplementary material for: A Conservative Assessment of the Major Genetic Causes of Idiopathic Chronic Pancreatitis: Data from a Comprehensive Analysis of PRSS1, SPINK1, CTRC and CFTR Genes in 253 Young French Patients
Source: PLoS One. 2013 Aug 8;8(8):e73522. doi: 10.1371/journal.pone.0073522 (PMC3738529; doi:10.1371/journal.pone.0073522)
Supplement: Table S1 — Variants/genotypes reported in the current study. In columns B, C and D, the variants or genotypes classified variously as causative, contributory or neutral are given in red, blue and black, respectively. In column E, the CFTR alleles classified individually as severe, mild or associated with CFTR-related disorders, and neutral are in green, violet and black, respectively. In column F, x and xx indicate contributory and causative genotypes, respectively, with gene-gene interactions being taken into consideration. In column G, 1, 2, 3 and 4 refer to pathological PRSS1, SPINK1, CTRC and CFTR genotypes, respectively. See text for details. (XLS) [file pone.0073522.s001.xls]

## Sheet: Feuil1
Patient	PRSS1	SPINK1	CTRC	CFTR	Classification	Interactions
1	–/–	–/–	–/–	I807M/R75Q	x	4
2	–/–	–/–	–/–	F508del/R352Q	xx	4
3	–/–	–/–	–/–	E217G/A1136T	x	4
4	–/–	N34S/–	–/–	F508del/L967S	xx	24
5	–/–	–/–	–/–	A120T/–	x	4
6	–/–	–/–	–/–	F508del/G576A-R668C	xx	4
7	–/–	–/–	–/–	G542X/–	x	4
8	–/–	–/–	–/–	F508del/–	x	4
9	–/–	N34S/–	–/–	L967S/–	xx	24
10	–/–	–/–	–/–	11TG-5T/–	x	4
11	–/–	–/–	–/–	F508del/L997F	xx	4
12	–/–	–/–	–/–	L997F/–	x	4
13	–/–	–/–	R254W/–	–/–	x	3
14	TRI/–	–/–	–/–	–/–	xx	1
15	–/–	N34S/N34S	–/–	–/–	xx	2
16	–/–	–/–	–/–	F508del/–	x	4
17	–/–	–/–	K172E/–	–/–
18	–/–	N34S/N34S	V235I/–	–/–	xx	23
19	–/–	N34S/–	–/–	R75Q/–	x	2
20	–/–	–/–	–/–	R75Q/–
21	TRI/–	–/–	–/–	R75Q/–	xx	1
22	–/–	N34S/N34S	–/–	–/–	xx	2
23	–/–	–/–	–/–	R31C/12TG-5T	x	4
24	TRI/–	P55S/–	–/–	–/–	xx	1
25	–/–	–/–	–/–	11TG-5T/–	x	4
26	–/–	–/–	–/–	IVS24+2G>A/–	x	4
27	–/–	–/–	–/–	T908S/–
28	TRI/–	–/–	–/–	–/–	xx	1
29	–/–	N34S/–	–/–	S737F/–	x	2
30	–/–	N34S/N34S	–/–	–/–	xx	2
31	–/–	N34S/–	K247_R254del/–	R1162L/–	xx	23
32	–/–	N34S/–	–/–	G542X/L188P	xx	24
33	–/–	N34S/–	–/–	–/–	x	2
34	TRI/–	–/–	–/–	–/–	xx	1
35	–/–	–/–	–/–	N1303K/R117H	xx	4
36	–/–	N34S/–	–/–	H1054D/G1069R	xx	24
37	–/–	–/–	–/–	L997F/–	x	4
38	–/–	–/–	R162H/–	–/–
39	–/–	–/–	–/–	G576A-R668C/–	x	4
40	–/–	N34S/–	–/–	11TG-5T/–	xx	24
41	–/–	–/–	–/–	S1235R/–
42	–/–	–/–	–/–	V232D/M348K	x	4
43	–/–	–/–	–/–	11TG-5T/–	x	4
44	–/–	–/–	–/–	S1235R/–
45	–/–	M1?/N34S	–/–	–/–	xx	2
46	–/–	–/–	–/–	R74W-V201M-D1270N/–	x	4
47	–/–	N34S/–	–/–	–/–	x	2
48	–/–	N34S/–	R254W/–	–/–	xx	23
49	–/–	N34S/–	–/–	F508del/E1124del	xx	24
50	–/–	–/–	–/–	F508del-I1027T/–	x	4
51	–/–	–/–	–/–	R74Q/R297Q	x	4
52	–/–	–/–	A73T/–	V920M/–	x	3
53	–/–	N34S/N34S	–/–	3271+3A>G/–	xx	2
54	–/–	–/–	–/–	S945L/–	x	4
55	–/–	P55S/–	–/–	–/–
56	–/–	–/–	–/–	12TG-5T/–	x	4
57	–/–	N34S/N34S	–/–	12TG-5T/–	xx	24
58	TRI/–	–/–	–/–	–/–	xx	1
59	DUP/–	–/–	–/–	–/–	xx	1
60	–/–	IVS2+1G>A/P55S	–/–	–/–	xx	2
61	–/–	–/–	–/–	12TG-5T/–	x	4
62	–/–	–/–	–/–	R75Q/–
63	–/–	–/–	–/–	R75Q/–
64	–/–	–/–	–/–	S1235R/–
65	–/–	–/–	–/–	R75Q/–
66	TRI/–	–/–	–/–	–/–	xx	1
67	–/–	–/–	–/–	M284T/–
68	–/–	–/–	C155Y/–	L997F/–	xx	34
69	–/–	–/–	–/–	Y1014C/R75Q	x	4
70	–/–	IVS3+2T/C/–	–/–	–/–	xx	2
71	–/–	–/–	–/–	S1235R/–
72	–/–	N34S/N34S	–/–	–/–	xx	2
73	–/–	N34S/N34S	–/–	F508del/–	xx	24
74	–/–	–/–	–/–	F508del/–	x	4
75	–/–	–/–	–/–	12TG-5T/–	x	4
76	–/–	N34S/–	–/–	R117G/11TG-5T	xx	24
77	–/–	N34S/–	–/–	F508del/S1235R	xx	24
78	–/–	–/–	–/–	G576A-R668C/–	x	4
79	–/–	–/–	–/–	F508del-I1027T/–	x	4
80	–/–	–/–	–/–	L997F/–	x	4
81	–/–	–/–	–/–	R117H/I807M	x	4
82	–/–	–/–	–/–	F508del-I1027T/–	x	4
83	–/–	–/–	–/–	11TG-5T/–	x	4
84	–/–	–/–	–/–	F1052V/–	x	4
85	–/–	–/–	–/–	W1282X/D1152H	xx	4
86	TRI/–	–/–	–/–	–/–	xx	1
87	–/–	–/–	K247_R254del/–	–/–	x	3
88	–/–	–/–	–/–	L320V/–
89	N29I/–	–/–	–/–	F508del/–	xx	14
90	–/–	–/–	–/–	S1235R/–
91	–/–	N34S/N34S	–/–	–/–	xx	2
92	–/–	–/–	–/–	R75Q/–
93	–/–	–/–	–/–	D443Y-G576A-R668C/–	x	4
94	–/–	N34S/–	–/–	–/–	x	2
95	DUP/–	–/–	–/–	–/–	xx	1
96	–/–	–/–	–/–	L997F/–	x	4
97	R122H/–	–/–	–/–	–/–	xx	1
98	–/–	–/–	G217S/R254W	G85E/L568F	xx	34
99	–/–	N34S/N34S	–/–	–/–	xx	2
100	–/–	N34S/N34S	–/–	–/–	xx	2
101	TRI/–	–/–	–/–	R1162L/–	xx	1
102	R122H/–	–/–	–/–	11TG-5T/–	xx	14
103	R122H/–	–/–	–/–	–/–	xx	1
104	–/–	–/–	–/–	F508del/–	x	4
105	–/–	–/–	–/–	11TG-5T/–	x	4
106	N29I/–	–/–	–/–	–/–	xx	1
107	–/–	–/–	–/–	11TG-5T/–	x	4
108	–/–	–/–	–/–	11TG-5T/–	x	4
109	–/–	–/–	G217R/R254W	–/–	x	3
110	N29I/–	–/–	–/–	G576A-R668C/–	xx	14
111	–/–	N34S/N34S	–/–	–/–	xx	2
112	–/–	–/–	–/–	L967S/–	x	4
113	–/–	–/–	–/–	11TG-5T/–	x	4
114	–/–	–/–	–/–	R74W-D1270N/S549N	xx	4
115	R116C/–	N34S/–	–/–	–/–	xx	12
116	–/–	N34S/–	–/–	–/–	x	2
117	–/–	–/–	–/–	T338I/–	x	4
118	A16V/–	–/–	–/–	–/–	xx	1
119	–/–	–/–	–/–	S1235R/–
120	–/–	–/–	–/–	T351S/–
121	–/–	–/–	–/–	R668C/–
122	–/–	–/–	–/–	R75Q/–
123	P36R/–	–/–	–/–	–/–
124	N29I/–	–/–	–/–	–/–	xx	1
125	–/–	[N34S;R65Q]/[N34S;R65Q]	–/–	G622D/11TG-5T	xx	24
126	–/–	N34S/–	–/–	F508del/L206W	xx	24
127	DUP/–	–/–	–/–	S1235R/–	xx	1
128	–/–	N34S/–	–/–	–/–	x	2
129	–/–	N34S/–	–/–	S1235R/–	x	2
130	–/–	N34S/–	–/–	R75Q/–	x	2
131	–/–	–/–	W55X/–	12TG-5T/–	xx	34
132	–/–	N34S/–	–/–	–/–	x	2
133	–/–	–/–	–/–	A196V/–
134	–/–	–/–	–/–	Y1014C/D1445N	x	4
135	–/–	–/–	–/–	F508del/R75Q	x	4
136	–/–	–/–	–/–	F508del/–	x	4
137	R122C/–	–/–	–/–	–/–	xx	1
138	–/–	–/–	M200V/–	–/–
139	–/–	–/–	–/–	L997F/–	x	4
140	–/–	N34S/–	–/–	S1235R/–	x	2
141	–/–	–/–	R274W/–	–/–	x	3
142	DUP/–	–/–	–/–	–/–	xx	1
143	E79K/–	–/–	–/–	V562I/11TG-5T	x	4
144	–/–	N34S/N34S	–/–	–/–	xx	2
145	–/–	–/–	–/–	L997F/–	x	4
Causative	9.1% (23)	6.7% (17)	0	4.0% (10 )	23.7% (60)
Contributory	0	9.1% (23)	4.3% (11)	23.7% (60)	24.5% (62)
Total	9.1% (23)	15.8% (40)	4.3% (11)	27.7% (70)	48.2% (122)
